# Supplementary material for: Novel Application of NIR Spectroscopy for Non-Destructive Determination of ‘Maraština’ Wine Parameters
Source: Foods. 2022 Apr 18;11(8):1172. doi: 10.3390/foods11081172 (PMC9025932; doi:10.3390/foods11081172)
Supplement: Supplementary file 1 [file foods-11-01172-s001.zip]

Archive with 1 entries (1 files):
- foods-1671421-supplementary.pdf
